# Supplementary material for: Comparative Genomics of the Genus Methanohalophilus, Including a Newly Isolated Strain From Kebrit Deep in the Red Sea
Source: Front Microbiol. 2019 Apr 24;10:839. doi: 10.3389/fmicb.2019.00839 (PMC6491703; doi:10.3389/fmicb.2019.00839)
Supplement: Supplementary file 1 [file Table_1.XLSX]

## Sheet: Table S1
	Table S1. Average nucleotide identity (ANI, % ) among genomes calculated with the BLAST algorithm incorporated in the JSpecies software. ANI values greater than 90% are highlighted in grey. Darkness increases with similarity.
		Strain RSK	M. portucalensis	M. euhalobius	M. halophilus	M. mahii	Mcc. methylutens	Mcc. burtonii	Mhb. evestigatum
	Strain RSK	---	93.57	93.04	92.32	91.08	67.75	67.19	65.77
	M. portucalensis	93.67	---	93.92	92.93	91.23	67.82	67.45	66.1
	M. euhalobius	93.27	94.1	---	92.73	91.33	67.96	67.56	66.09
	M. halophilus	92.51	92.99	92.72	---	91.45	67.79	67.15	65.98
	M. mahii	91.08	91.2	91.23	91.43	---	67.98	67.26	65.96
	Mcc. methylutens	67.75	67.8	67.97	67.72	67.9	---	76.17	66.28
	Mcc. burtonii	67.39	67.62	67.67	67.34	67.45	76.48	---	66.28
	Mhb. evestigatum	65.9	66.01	66.06	66.12	66.17	66.35	66.12	---
	1490	halophilus
		mahii
		REK
		euhalobius
		portucalensis

## Sheet: Table S2
	Table S2. CRISPR direct repeats (DRs) in Methanohalophilus.
	Organism	CRISPR DR elements	Length (bp)	Nr. of spacers per locus	Size range of spacers (bp)	Class assignments	Structure motifs
	Strain RSK	CGGTTCATCCCCACATGTGTGGGGAACTC*	29	28	32		motif 13
		GTTACCATTCCCTATTTTCTCGGGAGCTACTTTCAAC	37	50	34-47
		GTTGAAAGTAGCTCCCGAGAAAATAGGGAATGGTAAC	37	20	35-43	superclass E
	M. euhalobius	GTTATAATCAGACCTTAGAGGGATTGAAAG		108	33-45	superclass A
		GTTACCATTCCCTATTTTCTCGGGAGCTACTTCAACT	37	18	35-45
		GTTGACATAAGCACCCGTGATAAAAGGGAATGGTAAC	37	30	34-42	superclass E
	M. portucalensis	GTCTCAATCCTTGTTTTAGTGGATATTGAATTTTGAC	37	54	32-47
	other questionable CRISPR DR elements
	Strain RSK	ATCTTCTCCTGTCATTGTGGTTGGCAGTTCTGTCCAT	37	1	35
		AATACAGGTACTATAAATCAAAGTTATTCGAC	32	1	49			The empty fields mean these DR could not been classified with any known class and motifs. I added the refereces and critea of identification in the method part.
	M. portucalensis	GGATAGCACTTTGACTGATAATTC	24	1	42
	M. mahii	GGAGTCTATCTCTATAGTTCAAGT		1	45
	M. halophilus	TCATCTGCATATCCATCTCTATC		1	43
	*With the exception of the first DR in the locus as TGTTTCATCCCCACATGTGTGGGGAACTC.

## Sheet: Table S3
	Table S3. Unique genes in strain RSK but not in other four genome sequenced Methanohalophilus spp. based on the BLAST Score Ratio (BSR) analysis in EDGAR platform.
	Gene ID	INDIGO annotation	COG classification
	RSK_00039	Low-affinity putrescine importer PlaP	Amino acid transport and metabolism
	RSK_00417	Glycine betaine-L-proline transport system permease protein ProW	Amino acid transport and metabolism
	RSK_00491	putative cysteine desulfurase	Amino acid transport and metabolism
	RSK_00642	Arginine-ornithine antiporter	Amino acid transport and metabolism
	RSK_00834	Sodium-proline symporter	Amino acid transport and metabolism
	RSK_01055	Osmoregulated proline transporter	Amino acid transport and metabolism
	RSK_01141	putative acetolactate synthase large subunit	Amino acid transport and metabolism
	RSK_01194	shikimate kinase	Amino acid transport and metabolism
	RSK_02024	Oligopeptide transport ATP-binding protein OppF	Amino acid transport and metabolism
	RSK_02028	Glutathione-binding protein GsiB	Amino acid transport and metabolism
	RSK_01214	Phosphoenolpyruvate synthase	Carbohydrate transport and metabolism
	RSK_01277	Phosphoenolpyruvate synthase	Carbohydrate transport and metabolism
	RSK_01503	Aquaporin AqpM	Carbohydrate transport and metabolism
	RSK_02209	Putative membrane-bound acyltransferase YfiQ	Carbohydrate transport and metabolism
	RSK_00111	UDP-glucose-GDP-mannose dehydrogenase	Cell wall/membrane/envelope biogenesis
	RSK_00124	D-inositol 3-phosphate glycosyltransferase	Cell wall/membrane/envelope biogenesis
	RSK_00125	GDP-mannose-dependent alpha--phosphatidylinositol mannosyltransferase	Cell wall/membrane/envelope biogenesis
	RSK_00127	Putative UDP-glucose 4-epimerase	Cell wall/membrane/envelope biogenesis
	RSK_00128	Capsular polysaccharide biosynthesis glycosyltransferase CapM	Cell wall/membrane/envelope biogenesis
	RSK_00129	hexosyltransferase	Cell wall/membrane/envelope biogenesis
	RSK_00130	PGA biosynthesis protein CapA	Cell wall/membrane/envelope biogenesis
	RSK_00132	UDP-N-acetylglucosamine 2-epimerase	Cell wall/membrane/envelope biogenesis
	RSK_00135	Undecaprenyl-phosphate 4-deoxy-4-formamido-L-arabinose transferase	Cell wall/membrane/envelope biogenesis
	RSK_00166	glycosyl transferase group 1 family protein	Cell wall/membrane/envelope biogenesis
	RSK_00168	Protein RfbU	Cell wall/membrane/envelope biogenesis
	RSK_00169	GDP-mannose 46-dehydratase	Cell wall/membrane/envelope biogenesis
	RSK_00171	Glycosyl transferase group 1	Cell wall/membrane/envelope biogenesis
	RSK_00174	D-inositol 3-phosphate glycosyltransferase	Cell wall/membrane/envelope biogenesis
	RSK_00176	1-deoxy-D-xylulose-5-phosphate synthase	Cell wall/membrane/envelope biogenesis
	RSK_00473	MscS Mechanosensitive ion channel	Cell wall/membrane/envelope biogenesis
	RSK_01014	S-layer domain protein	Cell wall/membrane/envelope biogenesis
	RSK_00048	Ribose 15-bisphosphate isomerase	Coenzyme transport and metabolism
	RSK_00131	Indoleacetate--lysine synthetase	Coenzyme transport and metabolism
	RSK_00445	phenylacetate--CoA ligase	Coenzyme transport and metabolism
	RSK_00446	Cyclic pyranopterin monophosphate synthase	Coenzyme transport and metabolism
	RSK_00448	Methylated-thiol--coenzyme M methyltransferase	Coenzyme transport and metabolism
	RSK_00451	Biotin synthase	Coenzyme transport and metabolism
	RSK_01139	Malonyl-acyl-carrier protein O-methyltransferase	Coenzyme transport and metabolism
	RSK_01314	Uroporphyrinogen-III decarboxylase Coenzyme metabolism	Coenzyme transport and metabolism
	RSK_01386	5-amino-6-uracil reductase	Coenzyme transport and metabolism
	RSK_01632	von Willebrand factor type A	Coenzyme transport and metabolism
	RSK_01678	uroporphyrinogen decarboxylase	Coenzyme transport and metabolism
	RSK_02029	Demethylmenaquinone methyltransferase	Coenzyme transport and metabolism
	RSK_00550	CRISPR-associated Cse3 family protein	CONSERVED DOMAIN-CD
	RSK_00551	CRISPR-associated Cas5e family protein	CONSERVED DOMAIN-CD
	RSK_00167	type 11 methyltransferase	CONSERVED DOMAIN-PFAM
	RSK_00552	CRISPR-associated Cse4 family protein	CONSERVED DOMAIN-PFAM
	RSK_00613	ArsR family transcriptional regulator	CONSERVED DOMAIN-PFAM
	RSK_00914	Zinc metalloprotease ZmpB	CONSERVED DOMAIN-PFAM
	RSK_02347	transposase IS605 OrfB family protein	CONSERVED DOMAIN-PFAM
	RSK_02201	cobalt transport protein CbiN	CONSERVED DOMAIN-PRK
	RSK_00463	4Fe-4S ferredoxin iron-sulfur binding domain protein	CONSERVED DOMAIN-TIGR
	RSK_00915	PKD domain containing protein	CONSERVED DOMAIN-TIGR
	RSK_01229	peptidase S8	CONSERVED DOMAIN-TIGR
	RSK_01836	PKD domain containing protein	CONSERVED DOMAIN-TIGR
	RSK_01934	Dimethylamine methyltransferase MtbB2	CONSERVED DOMAIN-TIGR
	RSK_00201	Nod factor export ATP-binding protein I	Defense mechanisms
	RSK_01015	Macrolide export ATP-binding-permease protein MacB	Defense mechanisms
	RSK_01593	Type-1 restriction enzyme StySJI specificity protein	Defense mechanisms
	RSK_01789	Inner membrane transport permease YbhR	Defense mechanisms
	RSK_00060	formylmethanofuran dehydrogenase subunit E	Energy production and conversion
	RSK_00061	formylmethanofuran dehydrogenase subunit E	Energy production and conversion
	RSK_00197	CoB--CoM heterodisulfide reductase 2 iron-sulfur subunit D	Energy production and conversion
	RSK_00204	phosphoadenosine phosphosulfate reductase	Energy production and conversion
	RSK_00455	NADH-dependent flavin oxidoreductase	Energy production and conversion
	RSK_00457	putative aldehyde dehydrogenase AldX	Energy production and conversion
	RSK_01788	ATP-binding transport protein NatA	Energy production and conversion
	RSK_00601	Bifunctional enzyme fae-hp	Function unknown
	RSK_01313	Inner membrane protein YaaH	Function unknown
	RSK_00062	putative permease General function prediction only	General function prediction only
	RSK_00091	ATPase	General function prediction only
	RSK_00158	PKD domain containing protein	General function prediction only
	RSK_00163	Putative O-antigen transporter	General function prediction only
	RSK_00172	sugar transferase	General function prediction only
	RSK_00459	Serine-threonine-protein kinase pkn1	General function prediction only
	RSK_00464	Dimethylamine corrinoid protein 2	General function prediction only
	RSK_00555	Putative CRISPR-associated nuclease-helicase Cas3	General function prediction only
	RSK_00638	Dimethylamine corrinoid protein 1	General function prediction only
	RSK_00829	metallo-beta-lactamase superfamily hydrolase	General function prediction only
	RSK_01315	Dimethylamine corrinoid protein 2	General function prediction only
	RSK_01344	methyltransferase	General function prediction only
	RSK_01675	47 kDa protein	General function prediction only
	RSK_01837	Immunoglobulin A1 protease	General function prediction only
	RSK_00036	cell surface protein	Inorganic ion transport and metabolism
	RSK_00038	H+-transporting ATPase	Inorganic ion transport and metabolism
	RSK_00393	Poly C5 epimerase	Inorganic ion transport and metabolism
	RSK_00452	Putative binding protein YtlA	Inorganic ion transport and metabolism
	RSK_00453	Binding-protein-dependent transport system inner membrane component protein	Inorganic ion transport and metabolism
	RSK_00454	Aliphatic sulfonates import ATP-binding protein SsuB	Inorganic ion transport and metabolism
	RSK_00576	Ferrous iron transport protein B	Inorganic ion transport and metabolism
	RSK_01211	putative cation-transporting ATPase F	Inorganic ion transport and metabolism
	RSK_01501	Arsenite resistance protein ArsB	Inorganic ion transport and metabolism
	RSK_01882	Poly C5 epimerase	Inorganic ion transport and metabolism
	RSK_02199	ABC transporter protein	Inorganic ion transport and metabolism
	RSK_02200	Energy-coupling factor transporter transmembrane protein EcfT	Inorganic ion transport and metabolism
	RSK_02202	Cobalt uptake substrate-specific transmembrane region protein	Inorganic ion transport and metabolism
	RSK_02300	Catalase-peroxidase	Inorganic ion transport and metabolism
	RSK_00458	3-oxoacyl-acyl-carrier-protein reductase FabG	Lipid transport and metabolism
	RSK_01152	O-linked N-acetylglucosamine transferase	Posttranslational modification, protein turnover, chaperones
	RSK_01781	Lon protease	Posttranslational modification, protein turnover, chaperones
	RSK_02057	peptidase U32	Posttranslational modification, protein turnover, chaperones
	RSK_00077	tRNA -dimethyltransferase	Replication, recombination and repair
	RSK_00121	DNA replication	Replication, recombination and repair
	RSK_00237	Transposase	Replication, recombination and repair
	RSK_00238	Putative transposase in snaA-snaB intergenic region	Replication, recombination and repair
	RSK_00262	Modification methylase SmaI	Replication, recombination and repair
	RSK_00392	transposase	Replication, recombination and repair
	RSK_00523	Putative transposase in snaA-snaB intergenic region	Replication, recombination and repair
	RSK_00549	CRISPR-associated endonuclease Cas1	Replication, recombination and repair
	RSK_00620	Putative transposase in snaA-snaB intergenic region	Replication, recombination and repair
	RSK_00670	transposase	Replication, recombination and repair
	RSK_00852	nicotinate-nucleotide--dimethylbenzimidazole phosphoribosyltransferase	Replication, recombination and repair
	RSK_01257	DNA double-strand break repair Rad50 ATPase	Replication, recombination and repair
	RSK_01259	ATP-dependent RNA helicase RhlB//DNA repair	Replication, recombination and repair
	RSK_01260	Modification methylase Cfr9I	Replication, recombination and repair
	RSK_01289	PHP domain protein	Replication, recombination and repair
	RSK_01316	transposase	Replication, recombination and repair
	RSK_01385	UvrABC system protein A	Replication, recombination and repair
	RSK_01428	Putative transposase in snaA-snaB intergenic region	Replication, recombination and repair
	RSK_01774	hypothetical protein	Replication, recombination and repair
	RSK_01778	putative modification methylase HindII	Replication, recombination and repair
	RSK_01981	Transposase	Replication, recombination and repair
	RSK_02348	Putative transposase in snaA-snaB intergenic region	Replication, recombination and repair
	RSK_00084	Signal transduction histidine-protein kinase AtoS	Signal transduction mechanisms
	RSK_00461	Sensor histidine kinase ResE	Signal transduction mechanisms
	RSK_00643	Universal stress protein	Signal transduction mechanisms
	RSK_01091	Sensor histidine kinase ResE	Signal transduction mechanisms
	RSK_01109	Polar-differentiation response regulator DivK	Signal transduction mechanisms
	RSK_01110	multi-sensor signal transduction histidine kinase	Signal transduction mechanisms
	RSK_01212	signal transduction histidine kinase	Signal transduction mechanisms
	RSK_01296	PAS-PAC sensor protein	Signal transduction mechanisms
	RSK_01623	multi-sensor signal transduction histidine kinase	Signal transduction mechanisms
	RSK_00199	HxlR family transcriptional regulator	Transcription
	RSK_00205	ArsR family transcriptional regulator	Transcription
	RSK_00460	ArsR family transcriptional regulator	Transcription
	RSK_00600	HxlR family transcriptional regulator	Transcription
	RSK_00993	DNA-directed RNA polymerase subunit P	Transcription
	RSK_01318	ArsR family transcriptional regulator	Transcription
	RSK_01387	MarR family transcriptional regulator	Transcription
	RSK_01785	Ribonuclease 3	Transcription
	RSK_00104	Putative toxin RelE4	Translation, ribosomal structure and biogenesis
	RSK_00120	Lysine--tRNA ligase	Translation, ribosomal structure and biogenesis
	RSK_00001	hypothetical protein
	RSK_00037	cell surface protein
	RSK_00096	Archaeal ATPase protein
	RSK_00098	hypothetical protein
	RSK_00109	hypothetical protein
	RSK_00112	hypothetical protein
	RSK_00126	hypothetical protein
	RSK_00134	hypothetical protein
	RSK_00138	hypothetical protein
	RSK_00147	hypothetical protein
	RSK_00160	hypothetical protein
	RSK_00196	hypothetical protein
	RSK_00200	hypothetical protein
	RSK_00206	Peptidase C39 like protein
	RSK_00222	SagB-type dehydrogenase domain protein
	RSK_00253	hypothetical protein
	RSK_00254	hypothetical protein
	RSK_00255	hypothetical protein
	RSK_00256	hypothetical protein
	RSK_00257	hypothetical protein
	RSK_00258	Carboxypeptidase regulatory-like domain protein
	RSK_00259	hypothetical protein
	RSK_00260	hypothetical protein
	RSK_00261	hypothetical protein
	RSK_00263	hypothetical protein
	RSK_00264	hypothetical protein
	RSK_00265	hypothetical protein
	RSK_00266	hypothetical protein
	RSK_00267	HTH domain protein
	RSK_00268	hypothetical protein
	RSK_00269	hypothetical protein
	RSK_00286	Epoxyqueuosine reductase
	RSK_00358	NYN domain protein
	RSK_00381	hypothetical protein
	RSK_00391	transposase
	RSK_00394	hypothetical protein
	RSK_00415	hypothetical protein
	RSK_00447	hypothetical protein
	RSK_00449	hypothetical protein
	RSK_00456	hypothetical protein
	RSK_00462	Blue-light-activated histidine kinase
	RSK_00465	radical SAM domain-containing protein
	RSK_00472	MscS Mechanosensitive ion channel
	RSK_00547	hypothetical protein
	RSK_00548	CRISPR-associated protein
	RSK_00553	CRISPR-associated Cse2 protein
	RSK_00554	CRISPR-associated Cse1 protein
	RSK_00593	hypothetical protein
	RSK_00602	hypothetical protein
	RSK_00608	Nuclease-related domain protein
	RSK_00671	hypothetical protein
	RSK_00672	Ethylbenzene dehydrogenase protein
	RSK_00673	hypothetical protein
	RSK_00726	hypothetical protein
	RSK_00744	hypothetical protein
	RSK_00826	hypothetical protein
	RSK_00828	hypothetical protein
	RSK_00830	hypothetical protein
	RSK_00835	hypothetical protein
	RSK_00870	hypothetical protein
	RSK_00876	Winged helix-turn-helix DNA-binding protein
	RSK_00880	Thioredoxin domain protein
	RSK_00891	hypothetical protein
	RSK_00952	phosphate uptake regulator PhoU
	RSK_01016	MacB-like periplasmic core domain protein
	RSK_01079	hypothetical protein
	RSK_01090	diguanylate cyclase
	RSK_01112	hypothetical protein
	RSK_01131	hypothetical protein
	RSK_01151	Restriction endonuclease protein
	RSK_01153	hypothetical protein
	RSK_01171	hypothetical protein
	RSK_01187	hypothetical protein
	RSK_01256	hypothetical protein
	RSK_01258	hypothetical protein
	RSK_01266	hypothetical protein
	RSK_01275	ATPase AAA
	RSK_01279	pyridoxamine 5'-phosphate oxidase-related FMN-binding protein
	RSK_01288	hypothetical protein
	RSK_01300	hypothetical protein
	RSK_01305	hypothetical protein
	RSK_01310	hypothetical protein
	RSK_01311	hypothetical protein
	RSK_01312	GCN5-related N-acetyltransferase
	RSK_01317	transposase
	RSK_01322	Reprolysin domain containing protein
	RSK_01393	hypothetical protein
	RSK_01480	hypothetical protein
	RSK_01502	hypothetical protein
	RSK_01588	hypothetical protein
	RSK_01595	hypothetical protein
	RSK_01624	hypothetical protein
	RSK_01633	von Willebrand factor type A domain protein
	RSK_01681	PAS-PAC sensor signal transduction histidine kinase
	RSK_01728	conserved repeat domain protein
	RSK_01773	hypothetical protein
	RSK_01775	hypothetical protein
	RSK_01776	hypothetical protein
	RSK_01777	ATP-dependent DNA helicase RecG
	RSK_01779	hypothetical protein
	RSK_01780	DNA repair protein
	RSK_01782	hypothetical protein
	RSK_01783	hypothetical protein
	RSK_01787	hypothetical protein
	RSK_01790	hypothetical protein
	RSK_01791	hypothetical protein
	RSK_01792	hypothetical protein
	RSK_01793	hypothetical protein
	RSK_01807	hypothetical protein
	RSK_01973	hypothetical protein
	RSK_01974	hypothetical protein
	RSK_02036	sulfopyruvate decarboxylase subunit beta
	RSK_02067	hypothetical protein
	RSK_02132	hypothetical protein
	RSK_02191	Metallo-peptidase domain containing protein
	RSK_02195	Metallo-peptidase domain containing protein
	RSK_02210	Acyltransferase domain containing protein
	RSK_02221	Winged helix-turn-helix DNA-binding protein
